# Supplementary material for: Characteristics of soil organic nitrogen fractions under vegetation restoration in karst areas
Source: Sci Rep. 2025 Aug 1;15:28180. doi: 10.1038/s41598-025-08232-7 (PMC12317007; doi:10.1038/s41598-025-08232-7)
Supplement: Supplementary file 1 — Supplementary Information. [file 41598_2025_8232_MOESM1_ESM.xlsx]

## Sheet: env
vegetation	soil depth	vegetation restoration years	dominant species	TN	TP	TK	AN	AP	AK	SOC	Sa	Ci	Si	BD	pH	STP	SMC	NH+4-N	NO-3-N
cropland	0-5cm	0	Zea mays	3.14	0.15	10.85	153.5	8.5	82	24.11	25.8	26	48.2	1.19	5.09	50.74	20.4	0.18	393.57
cropland	5-10cm	0	Zea mays	2.11	0.15	10.73	140.52	12.25	46.91	21.39	24	26.2	49.8	1.24	5.13	49.98	22.25	0.2	317.7
cropland	10-20cm	0	Zea mays	1	0.11	10.19	117.4	6.45	30	14.54	20.4	27.4	52.2	1.39	5.15	43.23	20.03	0.17	30.08
cropland	20-30cm	0	Zea mays	1.09	0.08	10.52	54.18	2.25	52	9.85	20	34.2	45.8	1.2	5.47	50.05	25.64	0.2	6.59
cropland	30-40cm	0	Zea mays	0.96	0.08	11.5	52.5	1.96	56.89	9.32	19.6	36	44.4	1.16	5.87	59.73	32.57	0.17	7.86
cropland	0-5cm	0	Zea mays	4.24	0.14	10.67	155.26	6.05	74.85	23.02	22.6	23.8	53.6	1.15	5.21	52.98	22.34	0.21	407.38
cropland	5-10cm	0	Zea mays	4.97	0.14	10	142.38	7.2	52	15.23	23	24.4	52.6	1.37	5.03	43.37	19.4	0.2	367.86
cropland	10-20cm	0	Zea mays	3.07	0.13	10.2	123.62	6.16	42	21.74	21.4	24.6	54	1.35	5.32	46.25	24.85	0.2	214.84
cropland	20-30cm	0	Zea mays	0.17	0.08	10.82	65.8	1.61	54	10.45	21.2	26.2	52.6	1.43	5.79	43.17	21.05	0.23	242.78
cropland	30-40cm	0	Zea mays	1.19	0.08	13.67	35.7	1.27	63	11.49	22.2	34	43.8	1.23	5.67	47.32	25.92	0.19	147.06
cropland	0-5cm	0	Zea mays	1.95	0.15	10.2	159.6	5.39	56	19.89	26	22.4	51.6	1.29	4.88	42.84	17.19	0.47	440.87
cropland	5-10cm	0	Zea mays	2.23	0.14	9.7	155.62	6.21	62	21.37	22.4	22.6	55	1.16	5.12	54.51	21.03	0.25	346.9
cropland	10-20cm	0	Zea mays	1.58	0.14	10.31	124	5.1	58.88	21.63	24	22.6	53.4	1.37	5.18	47.48	19.21	0.23	256.59
cropland	20-30cm	0	Zea mays	1.69	0.12	13.29	66.82	1.72	64	14.72	37	19.8	43.2	1.36	6.75	46.61	21.05	0.16	39.13
cropland	30-40cm	0	Zea mays	1.75	0.15	16.51	33.62	1.57	72	18.64	40	19.6	40.4	1.04	6.64	51.96	23.37	0.21	59.76
5-year-old grassland	0-5cm	5	Imperata cylindrical (L.) Beauv	2.37	0.15	10.44	148.82	4.22	88	28	26	21.4	52.6	1.3	5.72	48.77	20.26	0.43	56.43
5-year-old grassland	5-10cm	5	Imperata cylindrical (L.) Beauv	2.05	0.15	10.53	178.08	4.23	65.87	27.47	36.2	20	43.8	1.3	5.93	45.97	22.6	0.21	47.38
5-year-old grassland	10-20cm	5	Imperata cylindrical (L.) Beauv	1.81	0.15	10.22	151.34	3.81	50	21.18	35	21.8	43.2	1.31	6.17	49.63	21.72	0.12	32.14
5-year-old grassland	20-30cm	5	Imperata cylindrical (L.) Beauv	1.37	0.12	9.33	162.82	2.44	38.92	18.74	39.4	16	44.6	1.38	6.6	50.14	20.93	0.12	35.63
5-year-old grassland	30-40cm	5	Imperata cylindrical (L.) Beauv	1.79	0.16	10.67	154.28	1.86	36	20.85	38.4	16.4	45.2	1.21	6.92	57.15	27.16	0.14	10.56
5-year-old grassland	0-5cm	5	Imperata cylindrical (L.) Beauv	2.5	0.18	11.11	148.82	7.38	86.83	30.23	35.8	21.6	42.6	1.07	6.45	53.23	22.55	0.12	491.03
5-year-old grassland	5-10cm	5	Imperata cylindrical (L.) Beauv	2.29	0.16	11.31	148.82	7.11	66	26.2	34	22.2	43.8	1.22	6.19	48.96	22.19	0.17	10.71
5-year-old grassland	10-20cm	5	Imperata cylindrical (L.) Beauv	2.19	0.14	11.08	129.08	5.19	58	23.55	34.4	20.4	45.2	1.23	6.3	52.52	23.9	0.2	26.59
5-year-old grassland	20-30cm	5	Imperata cylindrical (L.) Beauv	1.63	0.13	11.03	92.82	3.12	39	18.56	38.6	18.2	43.2	1.34	6.87	47.79	21.99	0.15	5
5-year-old grassland	30-40cm	5	Imperata cylindrical (L.) Beauv	1.48	0.12	10.73	113.82	2.29	40	18.69	39.4	17.6	43	1.3	6.8	46.5	20.97	0.13	4.21
5-year-old grassland	0-5cm	5	Imperata cylindrical (L.) Beauv	2.26	0.19	10.83	148.82	6.59	96.81	27.39	33.8	20.4	45.8	1.1	5.92	48.79	20.86	0.55	122.46
5-year-old grassland	5-10cm	5	Imperata cylindrical (L.) Beauv	2.13	0.17	10.63	158.62	5.48	64.87	23.01	34	19.8	46.2	1.25	6	46.24	21.27	0.35	151.98
5-year-old grassland	10-20cm	5	Imperata cylindrical (L.) Beauv	1.89	0.12	10.4	108.92	4.94	55	22.07	33.4	20.2	46.4	1.33	6.32	45.62	19.66	0.15	222.62
5-year-old grassland	20-30cm	5	Imperata cylindrical (L.) Beauv	1.44	0.13	9.76	89.32	3.69	43	17.29	36.4	17.2	46.4	1.3	6.79	46.68	19.99	0.59	41.35
5-year-old grassland	30-40cm	5	Imperata cylindrical (L.) Beauv	1.48	0.12	10.62	92.26	2.99	43.91	15.95	34.2	22.4	43.4	1.34	6.58	53.63	25.46	0.51	1.98
15-year-old shrubland	0-5cm	15	Imperata cylindrical (L.) Beauv	2.68	0.11	12.81	277.06	4.36	95.81	37.82	37.6	16.6	45.8	0.98	6.44	57.86	30.88	0.2	75.63
15-year-old shrubland	5-10cm	15	Imperata cylindrical (L.) Beauv	3.04	0.1	14.79	272.02	3.37	77	37.71	49.4	8.6	42	1.06	6.7	58.64	30.36	0.17	68.02
15-year-old shrubland	10-20cm	15	Imperata cylindrical (L.) Beauv	2.4	0.1	14.32	248.5	3.69	66.87	30.59	52.4	7.8	39.8	1.07	7.05	55.64	30.38	0.17	55.16
15-year-old shrubland	20-30cm	15	Imperata cylindrical (L.) Beauv	1.16	0.08	13.79	122.5	2.16	50	14.26	22.4	19.4	58.2	1.45	7.6	45.43	21.88	0.66	49.13
15-year-old shrubland	30-40cm	15	Imperata cylindrical (L.) Beauv	0.87	0.07	15.09	93.8	1.88	58	9.13	35.4	27.8	36.8	1.38	7.72	47.32	24.24	0.38	13.89
15-year-old shrubland	0-5cm	15	Imperata cylindrical (L.) Beauv	2.3	0.16	11.08	336.28	8.38	91.63	49.96	49.2	10.4	40.4	1.07	7.21	53.22	23.04	0.46	409.92
15-year-old shrubland	5-10cm	15	Imperata cylindrical (L.) Beauv	3.39	0.15	10.81	325.36	3.64	74	44.56	47.6	12.6	39.8	1.18	7.2	51.9	24.82	0.23	222.46
15-year-old shrubland	10-20cm	15	Imperata cylindrical (L.) Beauv	0.98	0.13	10.64	267.82	2.83	54	31.34	48.8	9	42.2	1.44	6.79	47.75	22.86	0.33	168.17
15-year-old shrubland	20-30cm	15	Imperata cylindrical (L.) Beauv	1.24	0.1	8.47	185.08	2.4	44	20.06	33	23.6	43.4	1.31	6.21	46.9	23.12	0.3	7.86
15-year-old shrubland	30-40cm	15	Imperata cylindrical (L.) Beauv	1.67	0.06	10.42	93.94	2.14	49	11.01	22.8	37.4	39.8	1.24	5.81	52.67	27.08	0.49	11.35
15-year-old shrubland	0-5cm	15	Imperata cylindrical (L.) Beauv	3.65	0.11	19.76	325.92	3.09	137	48.26	49	10.4	40.6	1.02	7.06	58.48	29.02	0.13	76.43
15-year-old shrubland	5-10cm	15	Imperata cylindrical (L.) Beauv	3.2	0.11	16.31	309.96	3.27	95.81	40.2	50	6.8	43.2	1.04	6.78	60.83	31.41	0.12	65
15-year-old shrubland	10-20cm	15	Imperata cylindrical (L.) Beauv	3.39	0.12	17.38	253.82	2.81	106	45.52	50.2	8.8	41	1.04	6.61	60.44	32.42	0.16	45.79
15-year-old shrubland	20-30cm	15	Imperata cylindrical (L.) Beauv	3.77	0.14	18.45	145.1	1.96	106.79	26.76	53.8	8.2	38	0.83	6.78	62.31	36.72	1.34	179.76
15-year-old shrubland	30-40cm	15	Imperata cylindrical (L.) Beauv	1.89	0.1	16.95	171.64	1.3	83.83	23.61	35.8	26.2	38	1.14	6.69	57.71	28.29	0.35	223.41
20-year-old shrubland	0-5cm	20	Pyracantha fortuneana、Artemisia annua、Rubus et al.、Zanthoxylum simulans	4.04	0.13	12.79	278.04	3.71	162	55.97	33	20	47	1.01	6.36	53.64	31.39	0.13	472.3
20-year-old shrubland	5-10cm	20	Pyracantha fortuneana、Artemisia annua、Rubus et al.、Zanthoxylum simulans	3.68	0.12	12.83	241.72	2.6	79	42.62	41.8	14.2	44	1.09	6.51	62.85	33.39	0.12	202.78
20-year-old shrubland	10-20cm	20	Pyracantha fortuneana、Artemisia annua、Rubus et al.、Zanthoxylum simulans	0.99	0.06	10.48	83.86	2.6	28.94	12.03	33.6	13.8	52.6	1.5	6.89	45.22	19.08	0.13	120.71
20-year-old shrubland	20-30cm	20	Pyracantha fortuneana、Artemisia annua、Rubus et al.、Zanthoxylum simulans	0.58	0.05	9.18	76.82	0.78	28	6.77	27.6	18	54.4	1.48	6.81	39.43	18.05	0.38	46.43
20-year-old shrubland	30-40cm	20	Pyracantha fortuneana、Artemisia annua、Rubus et al.、Zanthoxylum simulans	0.87	0.05	12.12	35.42	0.9	42.91	6.03	25	30	45	1.33	6.75	44.11	20.91	0.27	18.65
20-year-old shrubland	0-5cm	20	Pyracantha fortuneana、Artemisia annua、Rubus et al.、Zanthoxylum simulans	4.99	0.13	12.46	274.68	3.71	171	55.97	31.8	17.8	50.4	1.13	6.09	50.63	34.34	0.17	893.25
20-year-old shrubland	5-10cm	20	Pyracantha fortuneana、Artemisia annua、Rubus et al.、Zanthoxylum simulans	3.97	0.12	12.82	246.82	2.52	78.84	37.12	32.2	18.4	49.4	1.11	6.11	56.43	28.83	0.17	517.7
20-year-old shrubland	10-20cm	20	Pyracantha fortuneana、Artemisia annua、Rubus et al.、Zanthoxylum simulans	2.08	0.1	12.58	87.5	2.25	64	45.92	32.8	17.6	49.6	1.2	6.27	54.22	28.19	0.14	515.16
20-year-old shrubland	20-30cm	20	Pyracantha fortuneana、Artemisia annua、Rubus et al.、Zanthoxylum simulans	2.2	0.09	11.66	73.08	2.03	34.93	10.89	30.2	18.2	51.6	1.52	6.93	43.77	20.56	0.1	427.86
20-year-old shrubland	30-40cm	20	Pyracantha fortuneana、Artemisia annua、Rubus et al.、Zanthoxylum simulans	1.66	0.06	11.63	30.78	1.86	44	11.76	26.6	28	45.4	1.33	6.83	46.97	23.94	0.1	324.37
20-year-old shrubland	0-5cm	20	Pyracantha fortuneana、Artemisia annua、Rubus et al.、Zanthoxylum simulans	3.87	0.15	13.27	286.28	3.72	172.65	68.78	36	22.4	41.6	0.85	6.28	64.85	34.05	1.16	139.13
20-year-old shrubland	5-10cm	20	Pyracantha fortuneana、Artemisia annua、Rubus et al.、Zanthoxylum simulans	4.57	0.11	12.49	247.48	4.12	84	60	38.2	15.8	46	0.93	6.53	60.53	33.93	0.46	107.86
20-year-old shrubland	10-20cm	20	Pyracantha fortuneana、Artemisia annua、Rubus et al.、Zanthoxylum simulans	2.29	0.09	12.62	83.12	1.91	72	30.15	30.8	29.8	39.4	1.09	6.77	53.89	29.16	0.3	104.68
20-year-old shrubland	20-30cm	20	Pyracantha fortuneana、Artemisia annua、Rubus et al.、Zanthoxylum simulans	1.64	0.07	12.24	72.78	1.79	83	14.21	29.4	37.8	32.8	1.06	7	54.02	31.64	0.47	6.75
20-year-old shrubland	30-40cm	20	Pyracantha fortuneana、Artemisia annua、Rubus et al.、Zanthoxylum simulans	1.58	0.08	12.07	31.78	1.63	85.83	12.66	25.2	43.4	31.4	0.99	7.1	64.07	37.19	0.52	17.06
40-year-old woodland	0-5cm	40	CatalpabungeiC.A.Mey, Celtis sinensis Pers	3.02	0.15	19.1	270.48	4.62	191	53.74	32.6	23.8	43.6	1.16	6.2	59.59	21.87	2.91	244.68
40-year-old woodland	5-10cm	40	CatalpabungeiC.A.Mey, Celtis sinensis Pers	2.02	0.13	18.1	200.2	3.52	105	40	29.6	26.6	43.8	1.25	6.25	51.11	22.88	1.64	73.25
40-year-old woodland	10-20cm	40	CatalpabungeiC.A.Mey, Celtis sinensis Pers	1.89	0.12	17.16	182.42	2.28	94	30.02	27.4	29.6	43	1.26	6.18	42.08	19.32	1.5	6.11
40-year-old woodland	20-30cm	40	CatalpabungeiC.A.Mey, Celtis sinensis Pers	1.24	0.11	16.35	121.66	2.4	95	21.47	22.2	40	37.8	1.24	6.21	51.44	25.57	1.23	31.35
40-year-old woodland	30-40cm	40	CatalpabungeiC.A.Mey, Celtis sinensis Pers	1.44	0.11	17.16	111.02	1.58	107	18.54	23.2	42.6	34.2	1.13	6.2	57.63	30.82	1.54	38.97
40-year-old woodland	0-5cm	40	CatalpabungeiC.A.Mey, Celtis sinensis Pers	2.22	0.23	21.23	352.52	9.89	277	84.7	36.2	30.8	33	1.09	6.95	50.36	23.48	0.66	221.35
40-year-old woodland	5-10cm	40	CatalpabungeiC.A.Mey, Celtis sinensis Pers	3.57	0.19	21.41	311.08	3.34	143	76.46	35.8	31	33.2	1.08	6.99	52.58	25.05	0.67	313.89
40-year-old woodland	10-20cm	40	CatalpabungeiC.A.Mey, Celtis sinensis Pers	0.75	0.17	21.2	299.32	3.64	135.73	61.63	35.4	29.4	35.2	1.17	7.09	52.61	25.29	0.84	158.02
40-year-old woodland	20-30cm	40	CatalpabungeiC.A.Mey, Celtis sinensis Pers	1.55	0.12	18.87	204.12	2.74	118.76	36.38	32	31.6	36.4	1.05	7.95	59.05	29.29	1.28	51.19
40-year-old woodland	30-40cm	40	CatalpabungeiC.A.Mey, Celtis sinensis Pers	1.43	0.11	18.86	150.78	1.38	106.79	24.82	27	42	31	1.11	7.89	68.11	31.75	1.36	23.41
40-year-old woodland	0-5cm	40	CatalpabungeiC.A.Mey, Celtis sinensis Pers	3.03	0.19	13.27	246.82	11.57	262.48	63.98	39.6	37.6	22.8	1.44	6.64	44	19.11	0.14	336.59
40-year-old woodland	5-10cm	40	CatalpabungeiC.A.Mey, Celtis sinensis Pers	2.49	0.24	13.06	238.42	11.44	136	51.51	37.8	20.2	42	1.16	6.61	50.1	19.65	0.23	237.38
40-year-old woodland	10-20cm	40	CatalpabungeiC.A.Mey, Celtis sinensis Pers	2.18	0.21	12.62	203.98	6.37	121.76	45.4	36.8	19.6	43.6	1.29	6.75	50.08	19.15	0.23	221.83
40-year-old woodland	20-30cm	40	CatalpabungeiC.A.Mey, Celtis sinensis Pers	1.89	0.16	11.94	158.9	3.1	104	41.14	36	19	45	1.29	6.9	47.07	18.3	0.51	306.27
40-year-old woodland	30-40cm	40	CatalpabungeiC.A.Mey, Celtis sinensis Pers	1.8	0.09	11.38	197.82	2	97.8	33.76	39.4	14.2	46.4	1.24	6.62	48.26	20.21	0.94	135.32

## Sheet: SON
vegetation	soil depth	vegetation restoration years	dominant species	TAN	AAN	AMN	ASN	TUN	AIN
farmland	0-5cm	0	Zea mays	0.671796	0.145691	0.194254	0.0485635	0.283287	2.46997
farmland	5-10cm	0	Zea mays	0.650337	0.138197	0.195101	0.0487753	0.268264	1.46451
farmland	10-20cm	0	Zea mays	0.524346	0.112936	0.161337	0.0403343	0.209738	0.479864
farmland	20-30cm	0	Zea mays	0.482973	0.106418	0.155534	0.032744	0.188278	0.603512
farmland	30-40cm	0	Zea mays	0.472243	0.0977054	0.146558	0.0325685	0.195411	0.485126
farmland	0-5cm	0	Zea mays	0.641572	0.13806	0.186787	0.048727	0.267998	3.59598
farmland	5-10cm	0	Zea mays	0.638161	0.129248	0.185794	0.0484679	0.274651	4.33486
farmland	10-20cm	0	Zea mays	0.598006	0.129299	0.177786	0.0404058	0.250516	2.47073
farmland	20-30cm	0	Zea mays	0.494608	0.105408	0.154058	0.0324333	0.202708	-0.320814
farmland	30-40cm	0	Zea mays	0.453439	0.0971654	0.145748	0.0323885	0.178137	0.734036
farmland	0-5cm	0	Zea mays	0.662404	0.139023	0.196268	0.049067	0.278046	1.28317
farmland	5-10cm	0	Zea mays	0.650079	0.138142	0.195024	0.04063	0.276284	1.5843
farmland	10-20cm	0	Zea mays	0.622618	0.129375	0.185977	0.0485157	0.25875	0.9608
farmland	20-30cm	0	Zea mays	0.525897	0.11327	0.161815	0.0404536	0.210359	1.16842
farmland	30-40cm	0	Zea mays	0.579471	0.122423	0.179554	0.0408078	0.236685	1.17549
5-year-old grassland	0-5cm	5	Imperata cylindrical (L.) Beauv	0.716791	0.154762	0.211779	0.0570175	0.293233	1.65378
5-year-old grassland	5-10cm	5	Imperata cylindrical (L.) Beauv	0.603235	0.130429	0.17934	0.0407591	0.252707	1.44897
5-year-old grassland	10-20cm	5	Imperata cylindrical (L.) Beauv	0.587749	0.122448	0.17959	0.0489791	0.236732	1.22341
5-year-old grassland	20-30cm	5	Imperata cylindrical (L.) Beauv	0.570628	0.122277	0.171188	0.0407591	0.236403	0.797128
5-year-old grassland	30-40cm	5	Imperata cylindrical (L.) Beauv	0.611144	0.130377	0.187418	0.0488915	0.244458	1.17918
5-year-old grassland	0-5cm	5	Imperata cylindrical (L.) Beauv	0.730615	0.162359	0.211067	0.0487077	0.308482	1.77313
5-year-old grassland	5-10cm	5	Imperata cylindrical (L.) Beauv	0.686664	0.147142	0.204364	0.0490474	0.28611	1.59953
5-year-old grassland	10-20cm	5	Imperata cylindrical (L.) Beauv	0.656126	0.137705	0.194408	0.0486019	0.275411	1.53465
5-year-old grassland	20-30cm	5	Imperata cylindrical (L.) Beauv	0.596361	0.128943	0.177297	0.0483536	0.241768	1.03502
5-year-old grassland	30-40cm	5	Imperata cylindrical (L.) Beauv	0.624464	0.137869	0.186528	0.0486595	0.251408	0.854824
5-year-old grassland	0-5cm	5	Imperata cylindrical (L.) Beauv	0.724505	0.15467	0.211653	0.0569835	0.301199	1.53896
5-year-old grassland	5-10cm	5	Imperata cylindrical (L.) Beauv	0.660036	0.138526	0.195566	0.0570401	0.268903	1.46557
5-year-old grassland	10-20cm	5	Imperata cylindrical (L.) Beauv	0.630704	0.137461	0.185977	0.0404297	0.266836	1.25865
5-year-old grassland	20-30cm	5	Imperata cylindrical (L.) Beauv	0.605763	0.12279	0.180092	0.0491159	0.253766	0.835094
5-year-old grassland	30-40cm	5	Imperata cylindrical (L.) Beauv	0.551366	0.113517	0.170275	0.0324333	0.235141	0.931155
15-year-old shrub-grassland	0-5cm	15	Imperata cylindrical (L.) Beauv	0.922889	0.194292	0.259057	0.0647642	0.404776	1.75869
15-year-old shrub-grassland	5-10cm	15	Imperata cylindrical (L.) Beauv	0.856112	0.179376	0.244603	0.073381	0.358752	2.18244
15-year-old shrub-grassland	10-20cm	15	Imperata cylindrical (L.) Beauv	0.757838	0.161242	0.217677	0.0564347	0.322484	1.64591
15-year-old shrub-grassland	20-30cm	15	Imperata cylindrical (L.) Beauv	0.551584	0.121673	0.170342	0.0405576	0.219011	0.610183
15-year-old shrub-grassland	30-40cm	15	Imperata cylindrical (L.) Beauv	0.489791	0.0979582	0.1551	0.0326527	0.20408	0.384232
15-year-old shrub-grassland	0-5cm	15	Imperata cylindrical (L.) Beauv	0.949196	0.204568	0.261847	0.0736445	0.409136	1.34978
15-year-old shrub-grassland	5-10cm	15	Imperata cylindrical (L.) Beauv	0.910098	0.188579	0.254171	0.0737917	0.393556	2.48288
15-year-old shrub-grassland	10-20cm	15	Imperata cylindrical (L.) Beauv	0.794358	0.163785	0.229299	0.0655141	0.33576	0.185168
15-year-old shrub-grassland	20-30cm	15	Imperata cylindrical (L.) Beauv	0.655141	0.139217	0.196542	0.0491356	0.270246	0.585957
15-year-old shrub-grassland	30-40cm	15	Imperata cylindrical (L.) Beauv	0.499851	0.104807	0.15318	0.0322484	0.209615	1.16537
15-year-old shrub-grassland	0-5cm	15	Imperata cylindrical (L.) Beauv	0.921157	0.195644	0.260859	0.0733665	0.391288	2.72551
15-year-old shrub-grassland	5-10cm	15	Imperata cylindrical (L.) Beauv	0.8951	0.187157	0.252256	0.0732355	0.382452	2.30972
15-year-old shrub-grassland	10-20cm	15	Imperata cylindrical (L.) Beauv	0.978803	0.203917	0.269171	0.0734102	0.432305	2.40762
15-year-old shrub-grassland	20-30cm	15	Imperata cylindrical (L.) Beauv	0.964599	0.204364	0.269761	0.0735711	0.416903	2.80268
15-year-old shrub-grassland	30-40cm	15	Imperata cylindrical (L.) Beauv	0.67989	0.145691	0.202348	0.0566575	0.275193	1.21506
20-year-old shrubland	0-5cm	20	Pyracantha fortuneana、Artemisia annua、Rubus et al.、Zanthoxylum simulans	0.980332	0.21065	0.259261	0.0729172	0.437503	3.05765
20-year-old shrubland	5-10cm	20	Pyracantha fortuneana、Artemisia annua、Rubus et al.、Zanthoxylum simulans	0.881716	0.18605	0.250763	0.0647131	0.380189	2.80279
20-year-old shrubland	10-20cm	20	Pyracantha fortuneana、Artemisia annua、Rubus et al.、Zanthoxylum simulans	0.548223	0.120932	0.169304	0.0403105	0.217677	0.438532
20-year-old shrubland	20-30cm	20	Pyracantha fortuneana、Artemisia annua、Rubus et al.、Zanthoxylum simulans	0.445517	0.0891035	0.145806	0.0243009	0.186307	0.135957
20-year-old shrubland	30-40cm	20	Pyracantha fortuneana、Artemisia annua、Rubus et al.、Zanthoxylum simulans	0.452813	0.0970313	0.145547	0.0323438	0.177891	0.413805
20-year-old shrubland	0-5cm	20	Pyracantha fortuneana、Artemisia annua、Rubus et al.、Zanthoxylum simulans	0.979387	0.204039	0.269331	0.073454	0.432563	4.00735
20-year-old shrubland	5-10cm	20	Pyracantha fortuneana、Artemisia annua、Rubus et al.、Zanthoxylum simulans	0.875526	0.186455	0.243202	0.0648538	0.381016	3.09748
20-year-old shrubland	10-20cm	20	Pyracantha fortuneana、Artemisia annua、Rubus et al.、Zanthoxylum simulans	0.840473	0.171359	0.236638	0.0734394	0.359037	1.2412
20-year-old shrubland	20-30cm	20	Pyracantha fortuneana、Artemisia annua、Rubus et al.、Zanthoxylum simulans	0.519446	0.113629	0.162327	0.0405817	0.202909	1.67896
20-year-old shrubland	30-40cm	20	Pyracantha fortuneana、Artemisia annua、Rubus et al.、Zanthoxylum simulans	0.505815	0.106058	0.155008	0.0326333	0.212116	1.15677
20-year-old shrubland	0-5cm	20	Pyracantha fortuneana、Artemisia annua、Rubus et al.、Zanthoxylum simulans	1.0769	0.228433	0.293699	0.0734248	0.48134	2.78814
20-year-old shrubland	5-10cm	20	Pyracantha fortuneana、Artemisia annua、Rubus et al.、Zanthoxylum simulans	0.993141	0.203513	0.276777	0.0732645	0.439587	3.57701
20-year-old shrubland	10-20cm	20	Pyracantha fortuneana、Artemisia annua、Rubus et al.、Zanthoxylum simulans	0.716507	0.1547	0.211695	0.0488527	0.301258	1.57355
20-year-old shrubland	20-30cm	20	Pyracantha fortuneana、Artemisia annua、Rubus et al.、Zanthoxylum simulans	0.614048	0.129273	0.18583	0.0484774	0.250467	1.02538
20-year-old shrubland	30-40cm	20	Pyracantha fortuneana、Artemisia annua、Rubus et al.、Zanthoxylum simulans	0.55815	0.113248	0.169872	0.0404457	0.234585	1.02283
40-year-old forestland	0-5cm	40	CatalpabungeiC.A.Mey, Celtis sinensis Pers	0.827703	0.178524	0.235327	0.0649179	0.348934	2.19492
40-year-old forestland	5-10cm	40	CatalpabungeiC.A.Mey, Celtis sinensis Pers	0.682854	0.138197	0.20323	0.0487753	0.292652	1.33649
40-year-old forestland	10-20cm	40	CatalpabungeiC.A.Mey, Celtis sinensis Pers	0.596948	0.121003	0.177471	0.0484012	0.250073	1.29511
40-year-old forestland	20-30cm	40	CatalpabungeiC.A.Mey, Celtis sinensis Pers	0.560028	0.113629	0.170443	0.0405817	0.235374	0.68331
40-year-old forestland	30-40cm	40	CatalpabungeiC.A.Mey, Celtis sinensis Pers	0.518216	0.11336	0.161942	0.0404856	0.202428	0.917893
40-year-old forestland	0-5cm	40	CatalpabungeiC.A.Mey, Celtis sinensis Pers	0.985902	0.21011	0.27476	0.0646493	0.436383	1.23063
40-year-old forestland	5-10cm	40	CatalpabungeiC.A.Mey, Celtis sinensis Pers	0.851003	0.18002	0.237299	0.0654618	0.368223	2.72033
40-year-old forestland	10-20cm	40	CatalpabungeiC.A.Mey, Celtis sinensis Pers	0.834638	0.18002	0.237299	0.0654618	0.351857	-0.0834305
40-year-old forestland	20-30cm	40	CatalpabungeiC.A.Mey, Celtis sinensis Pers	0.637408	0.137164	0.185574	0.0403423	0.274327	0.908338
40-year-old forestland	30-40cm	40	CatalpabungeiC.A.Mey, Celtis sinensis Pers	0.549338	0.114787	0.172181	0.0409954	0.221375	0.877892
40-year-old forestland	0-5cm	40	CatalpabungeiC.A.Mey, Celtis sinensis Pers	0.784759	0.163491	0.228888	0.057222	0.335157	2.24569
40-year-old forestland	5-10cm	40	CatalpabungeiC.A.Mey, Celtis sinensis Pers	0.71325	0.153997	0.210733	0.0486307	0.299889	1.77244
40-year-old forestland	10-20cm	40	CatalpabungeiC.A.Mey, Celtis sinensis Pers	0.671266	0.145576	0.194101	0.0566128	0.274976	1.50729
40-year-old forestland	20-30cm	40	CatalpabungeiC.A.Mey, Celtis sinensis Pers	0.62225	0.129299	0.185867	0.0404058	0.266678	1.26986
40-year-old forestland	30-40cm	40	CatalpabungeiC.A.Mey, Celtis sinensis Pers	0.656189	0.13944	0.196857	0.0492142	0.270678	1.14785
